# Supplementary material for: Preoperative Central Sensitization Worsens Pain and Dissatisfaction Following Unicompartmental Knee Arthroplasty
Source: Medicina (Kaunas). 2025 May 18;61(5):912. doi: 10.3390/medicina61050912 (PMC12113206; doi:10.3390/medicina61050912)
Supplement: Supplementary file 1 [file medicina-61-00912-s001.zip]

Archive with 1 entries (1 files):
- medicina-3610039-supplementary.pdf
